# Supplementary material for: Poly(N,N′-Diethylacrylamide)-Based Thermoresponsive Hydrogels with Double Network Structure
Source: Polymers (Basel). 2020 Oct 27;12(11):2502. doi: 10.3390/polym12112502 (PMC7692105; doi:10.3390/polym12112502)
Supplement: Supplementary file 1 [file polymers-12-02502-s001.zip]

Archive with 1 entries (1 files):
- polymers-967934-supplementary.docx
